# Supplementary material for: Exploring In situ neuroprotective mechanisms of nicotine in an MPTP-Induced Parkinson’s disease rat model using spatial metabolomics
Source: Front Cell Dev Biol. 2026 May 1;14:1818201. doi: 10.3389/fcell.2026.1818201 (PMC13175961; doi:10.3389/fcell.2026.1818201)
Supplement: Supplementary file 5 [file DataSheet3.xlsx]

## Sheet: Sheet1
Compound_Name	Ionization model	Q1 (Da)	Q2(Da)	DP	CE	HMDB	Formula	Class	CON1	CON2	CON3	MPTP1	MPTP2	MPTP3	NIC1	NIC2	NIC3
L-Dopa	[M+H]+	198.08	152	60	30	HMDB0000181	C9H11NO4	Amino acid and Its metabolites	393053	374505	361408	110926	172497	166087	184687	272664	283585
Dopamine	[M+]+	153.076	64	60	30	HMDB0000073	C8H11NO2	Alcohol and amines	9722000	9237482	11267715	6254511	5498652	5790659	11152438	12134070	9137431
γ-Aminobutyric Acid	[M+H]+	104.07	45	20	20	HMDB0000112	C4H9NO2	Amino acid and Its metabolites	2.40296e+07	2.20954e+07	2.95684e+07	1.75253e+07	1.50827e+07	1.37152e+07	2.25238e+07	2.32712e+07	2.07499e+07
Acetylcholine	[M+H]+	146.12	87.1	60	20	HMDB0000895	C7H15NO2	Aldehyde,Ketones,Esters	2.88499e+07	3.13806e+07	2.76588e+07	5.40805e+07	4.33842e+07	4.75666e+07	2.69259e+07	3.71645e+07	4.10303e+07
Serotonin	[M+H]+	177.1	160	40	20	HMDB0000259	C10H12N2O	Tryptamines,Cholines,Pigments	1.40825e+06	1.53095e+06	1.5521e+06	1.26602e+06	1.81244e+06	1.55661e+06	1.73337e+06	1.4602e+06	1.45497e+06
AMP	[M-H]-	328.05	134	-20	-30	HMDB0000058	C10H12N5O6P	Nucleotide and Its metabolites	4.12704e+06	3.97658e+06	4.34327e+06	3.06436e+06	3.33376e+06	3.00162e+06	4.09001e+06	3.17153e+06	2.98914e+06
Hypoxanthine	[M-H]-	135.03	92	-40	-20	HMDB0000157	C5H4N4O	Nucleotide and Its metabolites	6.77076e+07	8.45704e+07	9.3243e+07	9.61427e+07	1.30799e+08	1.18848e+08	5.85734e+07	7.36156e+07	4.15157e+07
Adenosine	[M+H]+	268.1	136	20	30	HMDB0000050	C10H13N5O4	Nucleotide and Its metabolites	1.25451e+08	1.07707e+08	1.0743e+08	1.29295e+08	1.40221e+08	1.41849e+08	1.05729e+08	1.00497e+08	1.12393e+08
Taurine	[M-H]-	124.01	106.9	-40	-30	HMDB0000251	C2H7NO3S	Organic acid and Its derivatives	984717	1.05732e+06	473627	1.22248e+06	1.44301e+06	1.43982e+06	1.11676e+06	987834	889147
Glutathione Reducedform	[M-H]-	306.08	143.1	-40	-30	HMDB0000125	C10H17N3O6S	Amino acid and Its metabolites	5155299	6088786	4710780	4780262	3544094	4684084	4978623	4062496	5272679
Oxiglutatione	[M+H]+	613.158	355.1	60	30	HMDB0003337	C20H32N6O12S2	Amino acid and Its metabolites	94919139	87670535	44255557	141000000	132000000	115000000	78796569	79066109	82333340
Ascorbic acid	[M-H]-	175.02	115	-20	-20	HMDB0000044	C6H8O6	CoEnzyme and vitamins	4.16085e+06	3.28825e+06	3.14441e+06	5.60829e+06	5.11377e+06	5.78033e+06	3.6497e+06	4.24439e+06	4.61759e+06
Cis-8,11,14,17-Eicosatetraenoic acid	[M-H]-	303.235	259.2	-60	-30	HMDB0002177	C20H32O2	FA	552103	739731	564578	483340	529371	376925	529300	501958	646903
Choline	[M]+	104.11	60.1	40	20	HMDB0000097	C5H14NO+	Tryptamines,Cholines,Pigments	623360	691878	637763	424509	410517	503168	689151	682830	517495
LPC(16:0/0:0)	[M+H]+	496.34	102.1	30	10	HMDB0010382	C24H50NO7P	GP	2.28787e+07	3.57077e+07	2.95417e+07	3.55524e+07	3.9486e+07	4.59705e+07	2.7399e+07	3.49211e+07	3.04581e+07
Phosphatidylethanolamine lyso alkenyl 18:3	[M-H]-	460.28	460.3	-80	-20	-	C23H44NO6P	GP	37803.8	31568.1	37305.3	3368.05	3368.05	19108.9	27599	41862.8	23889.4
L-Glutamic Acid	[M-H]-	146.05	184.1	-40	-20	HMDB0000148	C5H9NO4	Amino acid and Its metabolites	8.93337e+07	8.05968e+07	9.57652e+07	4.42567e+07	5.80667e+07	5.85568e+07	9.38588e+07	8.22473e+07	7.36251e+07
Histidine	[M-H]-	154.06	137	-40	-20	HMDB0000177	C6H9N3O2	Amino acid and Its metabolites	359079	298725	431517	520349	332371	412574	301443	233759	390505
4-Hydroxy-3-methoxyphenylacetic acid	[M-H]-	181.05	122	-60	-20	HMDB0000118	C9H10O4	Organic acid and Its derivatives	122776	108728	87157	79743.4	58143.4	71654.5	260069	207524	127074
3-Methoxytyramine	[M+H]+	168.1	151.1	20	20	HMDB0000022	C9H13NO2	Benzene and substituted derivatives	3.46993e+06	3.93644e+06	5.57974e+06	2.07111e+06	1.15083e+06	868754	2.95219e+06	2.22393e+06	2.27634e+06
Adenosine-5'-triphosphate	[M-]-	507.008	409	-60	-30	HMDB0000538	C10H16N5O13P3	Nucleotide and Its metabolites	1.05831e+08	1.40221e+08	1.12717e+08	1.05729e+08	7.78399e+07	1.10875e+08	1.19543e+08	8.79881e+07	1.03896e+08
Adenosine 5'-Diphosphate（ADP）	[M-H]-	426.02	134.1	-50	-30	HMDB0001341	C10H15N5O10P2	Nucleotide and Its metabolites	36463.2	31142	20939.4	17500.9	19349.4	27887.8	21436.7	21199.1	38692.7
Creatine	[M-H]-	130.06	88	-20	-20	HMDB0000064	C4H9N3O2	Organic acid and Its derivatives	3.0213e+07	2.54579e+07	2.83514e+07	2.49443e+07	2.37142e+07	2.64591e+07	3.03016e+07	3.02711e+07	2.99934e+07
Dehydroascorbic acid	[M-H]-	173.015	136.9	-60	-30	HMDB0001264	C6H6O6	Organic acid and Its derivatives	312936	418665	413740	208888	213388	176380	213840	332789	230891
L-cystine	[M+Na]+	263.015	132.1	60	30	HMDB0000192	C6H12N2O4S2	Amino acid and Its metabolites	2.88458e+07	3.97475e+07	9.48797e+06	8.06701e+07	5.394e+07	6.51426e+07	6.12773e+07	4.36963e+07	3.79464e+07
(±)5-HETE	[M-H]-	319.23	115	-40	-20	HMDB0011134	C20H32O3	FA	7371.84	11395.8	5358.34	19442.8	16440.3	16407.7	11065.2	9388.01	11386.3
Homovanillic Acid sulfate (sodium salt)	[M-H]-	261.01	137.1	-50	-30	HMDB0011719	C9H10O7S	Organic acid and Its derivatives	108728	87157	90291.5	171268	150592	173808	73483.8	92260.7	78197.2
