# Supplementary material for: Exploring In situ neuroprotective mechanisms of nicotine in an MPTP-Induced Parkinson’s disease rat model using spatial metabolomics
Source: Front Cell Dev Biol. 2026 May 1;14:1818201. doi: 10.3389/fcell.2026.1818201 (PMC13175961; doi:10.3389/fcell.2026.1818201)
Supplement: Supplementary file 7 [file DataSheet2.xlsx]

## Sheet: STR
Matched_Compound_in_Excel	Ionization model	Q1 (Da)	CON1	CON2	CON3	MPTP1	MPTP2	MPTP3	NIC1	NIC2	NIC3
L-Dopa	[M+H]⁺	198.082	7835.48	15466.7	10196.1	1931	12276.2	8692.95	18455.6	6111.03	19553.4
Dopamine	[M+H]⁺	154.087	12012	7168.78	6681	4561	5512	2231	20298.3	18891	12011
DOPAC	[M-H]⁻	167.037	2313	4411	3183.26	345	123	563	2341	2213	3677
Serotonin	[M+H]⁺	177.112	16472.3	12170.3	15207.4	4322	2354	3681.98	4551	2421	2341
GABA	[M+H]⁺	104.079	22123	21804.9	15621	4342	2123	4513	9012	10291	7731
Ach	[M+H]⁺	146.126	19281	19920.5	9012	90	998	1772.89	123	321	982
AMP	[M-H]⁻	346.056	36402.2	73898.9	69573.7	10808.1	6456	4452	21833	13213	28124.7
IMP	[M-H]⁻	347.048	11504.7	15154.7	11121.8	2312	3123	3421	325	2321	3214
Adenosine	[M+H]⁺	268.104	55726.2	49976.2	49510	47921.4	26291.7	32741.8	23759.6	35809	31232
GSH	[M-H]⁻	306.077	38402.7	105267	98053	15106.6	32132	12423	5436	6546	4234
GSSG	[M-H]⁻	611.147	3517.87	3301.8	2208.71	88.6863	212	32	993	556	962.605
Taurine	[M-H]⁻	124.008	79717.8	108552	101926	16330.8	2172	2231	321	3244	2321
Ascorbic acid	[M-H]⁻	175.029	199987	350629	315180	1.9323	23	421	213	231	231
Arachidonic acid	[M-H]⁻	303.233	310051	573813	510398	285584	101121	30562.5	43422	32134	369605
PE(22:6(4Z,7Z,10Z,13Z,16Z,19Z)/P-16:0)	[M+H-H2O]+	730.488	12049.6	5206.14	4134.03	30.0241	151.53	11.0317	3613.09	2596.76	5012
PC(16:0/16:0)	[M+K]+	772.528	20863.5	23916.2	20276.8	56531.1	33274.5	28941.2	3239.76	7628.84	14811.7
Glycerophosphocholine	[M+H]+	258.111	22150.9	16436	16745.2	10281	9901	28614.9	123	312	334
LysoPC(18:1(9Z))	[M+H]+	522.357	312	556	119.217	112	318.888	213	451.928	982.399	665
L-Glutamic acid	[M-H]-	146.046	198838	284529	259709	1912.07	2180	4456	9189	12012	8122
3-Methylhistidine	[M+H-H2O]+	152.1	32713	30352.6	21123	1232	1923	2405.18	2311	3422	9123
Imidazole-4-acetaldehyde	[M+K]+	148.962	261.388	634.162	854.165	213	121	65.6548	4984.7	7042.1	3712
Methylimidazole acetaldehyde	[M+H]+	125.107	2011	3630.99	1921	891	782	791.714	1921	3495.23	998
L-Histidine	[M+H]+	156.079	9901	13996.9	12012	14260.5	8966.1	8391.4	15621	19213	17859.9
N-Formyl-L-aspartate	[M-H-H2O]-	142.027	2030.04	906.191	1584.04	351.931	406.909	728.158	1908	1255	2236.33
Choline	[M+H]+	104.107	418129	582623	654346	234123	192712	351223	661213	409826	710625

## Sheet: HIPP
Matched_Compound_in_Excel	Ionization model	Q1 (Da)	CON1	CON2	CON3	MPTP1	MPTP2	MPTP3	NIC1	NIC2	NIC3
L-Dopa	[M+H]⁺	198.082	12231	14265.8	11410.3	7521.8	14628	8757.87	15394.4	7778.07	17786.3
Dopamine	[M+H]⁺	154.087	122	312	311	125.403	213	231	212	311	131
DOPAC	[M-H]⁻	167.037	23	43	112	44	52	56	21	34	55
Serotonin	[M+H]⁺	177.112	27668.3	10794.9	13617.9	3712.31	3412	3299.48	4453	1234	2341
GABA	[M+H]⁺	104.079	12912	18548.2	28940.4	796.968	434	208.321	342	2123	3423
Ach	[M+H]⁺	146.126	9912	18013.1	19910.7	5086.61	1231	4423	6445	7821	9001
AMP	[M-H]⁻	346.056	20322.2	34845.4	30339.4	8335.15	6283	5512	8912	11561	7651.62
IMP	[M-H]⁻	347.048	6267.94	5445	232	654	213	233	641	217.313	232
Adenosine	[M+H]⁺	268.104	148563	76957.2	49905.7	37449.4	47016.4	45154.7	32813	67233	60884.7
GSH	[M-H]⁻	306.077	41496.5	82812.4	31234	9386.14	6745	2213	19212	17257.4	13952.5
GSSG	[M-H]⁻	611.147	1619.56	2506.13	3211	15.6824	411	213	344	64.318	110.528
Taurine	[M-H]⁻	124.008	67611.7	106560	21331	8785.48	2312	3123	9921	12687.7	12523.2
Ascorbic acid	[M-H]⁻	175.029	257765	347863	12123	3234	3122	1121	21212	26332	85185.6
Arachidonic acid	[M-H]⁻	303.233	296251	342580	425989	206554	12452	23121	23123	277651	404451
PE(22:6(4Z,7Z,10Z,13Z,16Z,19Z)/P-16:0)	[M+H-H2O]+	730.488	2811	1330.11	2020.72	50.4522	99	21.9037	998	3124.07	897
PC(16:0/16:0)	[M+K]+	772.528	21130.5	14872.3	17976.6	51762.9	25213	31862.9	6667.33	10076	8718.4
Glycerophosphocholine	[M+H]+	258.111	24600.2	10970.4	13775.7	12225.4	17088.5	12639.4	920	126	383
LysoPC(18:1(9Z))	[M+H]+	522.357	223	1083.04	862.16	1093.86	1291.16	863.852	670.981	510.706	1201
L-Glutamic acid	[M-H]-	146.046	174234	249478	120312	9634.09	3213	8191	21314	17285.7	31451.3
3-Methylhistidine	[M+H-H2O]+	152.1	21923	30020.3	17582.8	3962.27	1921	3316.85	2141	5321	4151
Imidazole-4-acetaldehyde	[M+K]+	148.962	2132	498.088	1651.39	62.0054	101	68.7087	9012	11021.7	13123
Methylimidazole acetaldehyde	[M+H]+	125.107	4012	2934.79	5167.42	322.629	551	874.504	918	324	781
L-Histidine	[M+H]+	156.079	15261	13878.2	14981.9	13849.8	14403.4	6654.02	8912	10213	20001
N-Formyl-L-aspartate	[M-H-H2O]-	142.027	1622.6	1261	1055	265.618	191	348.03	234	99	173.855
Choline	[M+H]+	104.107	680611	546239	625274	329498	395285	419980	479777	391212	465745

## Sheet: THA
Matched_Compound_in_Excel	Ionization model	Q1 (Da)	CON1	CON2	CON3	MPTP1	MPTP2	MPTP3	NIC1	NIC2	NIC3
L-Dopa	[M+H]⁺	198.082	10416	15714.5	10181.8	10119.5	13080.8	9420.51	17229	8113.51	18183.1
Dopamine	[M+H]⁺	154.087	119.238	93.6422	54.8749	4.1416	7	3	112	212	257.366
DOPAC	[M-H]⁻	167.037	54	31	43	56	73	54	37	83	42
Serotonin	[M+H]⁺	177.112	20264.6	11920.7	15756.2	345	221	413	2112	5662	7557.63
GABA	[M+H]⁺	104.079	34097.6	20675.4	33891.3	213	234	342	3124	2122	5305.38
Ach	[M+H]⁺	146.126	15075.1	19924.4	20853.7	1333	2312	2133	6745	7654	9765.67
AMP	[M-H]⁻	346.056	37791.2	38634.2	74820.1	8611.1	4532	5424	12321	19121	28140.4
IMP	[M-H]⁻	347.048	11222.1	8912	12042.7	1.3422	23	31	312	21	21
Adenosine	[M+H]⁺	268.104	85061.8	52160.7	27400	12524	13881.1	4524	22582.1	21152.3	32055.6
GSH	[M-H]⁻	306.077	57870.1	71535.8	101333	10203.6	9078	8068	14324	16021.1	34623.5
GSSG	[M-H]⁻	611.147	2496.01	1002.58	1399.89	39.6198	34	523	231	743	321
Taurine	[M-H]⁻	124.008	44435.7	35932.2	50039.7	4395.59	2313	3123	8923	3445	19342.6
Ascorbic acid	[M-H]⁻	175.029	21232	216670	309634	4321	3212	3411	39012	12432	121320
Arachidonic acid	[M-H]⁻	303.233	228208	217198	417953	231467	34523	23422	67345	34455	319829
PE(22:6(4Z,7Z,10Z,13Z,16Z,19Z)/P-16:0)	[M+H-H2O]+	730.488	3296.91	1928.81	2927.68	2.4869	12	67	3196.37	991	1710
PC(16:0/16:0)	[M+K]+	772.528	22019.7	12790.3	17835	51232.2	46818.7	29165.1	15010	19081	24190.8
Glycerophosphocholine	[M+H]+	258.111	42845.4	25913.4	23999.4	37829	26924.1	21638.4	11024	9102	6409.64
LysoPC(18:1(9Z))	[M+H]+	522.357	427.665	218.943	241.675	925.653	904.094	852.364	1683.01	1209	789.44
L-Glutamic acid	[M-H]-	146.046	237969	213977	301420	6658.98	2142	2913	78231	71232	81384.9
3-Methylhistidine	[M+H-H2O]+	152.1	21171.5	29847.1	15995.2	2411	3421	912	10022	9012	8299.46
Imidazole-4-acetaldehyde	[M+K]+	148.962	487.61	387.913	1189.47	231	97.5958	81	5766.73	6778.79	4912
Methylimidazole acetaldehyde	[M+H]+	125.107	3623.39	3663.31	3529.82	341	781	918	781	1231	2244
L-Histidine	[M+H]+	156.079	16612.6	16201.8	12367.1	17932.6	13541.5	7635.66	18211	19213	20241.3
N-Formyl-L-aspartate	[M-H-H2O]-	142.027	1847.59	1559	1200	200.057	317.937	320.865	891	598	278.232
Choline	[M+H]+	104.107	779351	616044	531203	191271	433947	514578	618392	491133	567919

## Sheet: HYP
Matched_Compound_in_Excel	Ionization model	Q1 (Da)	CON1	CON2	CON3	MPTP1	MPTP2	MPTP3	NIC1	NIC2	NIC3
L-Dopa	[M+H]⁺	198.082	7457.32	17292.9	12888.8	9008	11231	11209.5	21073.3	9008.89	25599.7
Dopamine	[M+H]⁺	154.087	233.55	212	86.75	212	213	562	2435.46	1999	3469.75
DOPAC	[M-H]⁻	167.037	34	1317.06	455	211	112	89	4245.11	3341	1222
Serotonin	[M+H]⁺	177.112	11885.3	11213	16318.8	4335.07	5113	4492.73	3421	1900.68	1765
GABA	[M+H]⁺	104.079	21447.5	24221	34459.2	980.264	566	197.738	5324	14245.9	8036
Ach	[M+H]⁺	146.126	8799.6	11911	21518.2	4682.62	5421	1396.76	8721	9639.42	12091
AMP	[M-H]⁻	346.056	36649.5	43305.1	54654.2	7284.95	4311	3223	18213	12105.9	29423.8
IMP	[M-H]⁻	347.048	17320.3	8212	9479.22	223	434	321	453	754	744
Adenosine	[M+H]⁺	268.104	19139.9	22093.1	13758.9	11359.2	6797.95	10201.4	8291	6090.44	15328.4
GSH	[M-H]⁻	306.077	44356.1	55378.4	63432.6	8681.48	9832	1121	17712	10542.3	19485.4
GSSG	[M-H]⁻	611.147	4163.51	4101.33	1640.58	87.2925	43	211	2341	89.0696	1928.02
Taurine	[M-H]⁻	124.008	49027.5	43509.8	32800.3	3352.27	3231	231	2321	3529.35	19730.3
Ascorbic acid	[M-H]⁻	175.029	214318	195137	226881	3452	5422	4332	19213	8841.51	65341.1
Arachidonic acid	[M-H]⁻	303.233	402495	272818	439667	187522	53442	53423	98493	194188	171710
PE(22:6(4Z,7Z,10Z,13Z,16Z,19Z)/P-16:0)	[M+H-H2O]+	730.488	8346.13	2201	2881.57	21.1934	60	24.4434	3490.28	3016.86	5512
PC(16:0/16:0)	[M+K]+	772.528	18966.7	13119.7	12539.1	39258.9	19118	24704.6	2301.21	6437	13430.4
Glycerophosphocholine	[M+H]+	258.111	20769	23654.7	25743.5	30675.6	19921	26306.8	7232	5025.85	12991.4
LysoPC(18:1(9Z))	[M+H]+	522.357	875.014	991	683.647	551	221	1519.14	712	1720.03	1278.33
L-Glutamic acid	[M-H]-	146.046	198015	161748	168813	918	2131	3412	19200	13845.9	56356
3-Methylhistidine	[M+H-H2O]+	152.1	16353.3	21302	18261.4	2075.42	3122	1788.78	29131	30466.5	16121
Imidazole-4-acetaldehyde	[M+K]+	148.962	982	387.99	604.98	23	73.0681	43.522	2632.71	1909.56	3214
Methylimidazole acetaldehyde	[M+H]+	125.107	3907.66	2013	4781.6	287.283	443	853.137	4512	6132.31	7212
L-Histidine	[M+H]+	156.079	17199	15132	12962	10044.9	6618	8411.16	14124	10213	16012.4
N-Formyl-L-aspartate	[M-H-H2O]-	142.027	1170.57	999	643.521	467.462	291	534	2309	3812	5402.93
Choline	[M+H]+	104.107	437978	516043	426315	569076	378080	729569	321232	185197	212233

## Sheet: PIN
Matched_Compound_in_Excel	Ionization model	Q1 (Da)	CON1	CON2	CON3	MPTP1	MPTP2	MPTP3	NIC1	NIC2	NIC3
L-Dopa	[M+H]⁺	198.082	13241	12986.6	7021.2	7980.14	12330.6	10241	18220.5	16588.9	19390.4
Dopamine	[M+H]⁺	154.087	32	71.75	43	11.3182	34	42.9463	11	13	54
DOPAC	[M-H]⁻	167.037	742	889	1142	1455	2314	2245	143	234	214
Serotonin	[M+H]⁺	177.112	9901	10597.5	11972.8	5193.66	2377.53	3641.11	8901	12312	11464.7
GABA	[M+H]⁺	104.079	3535	14264.6	22465.4	1366.48	2095.87	375.688	11312	5562	12472.7
Ach	[M+H]⁺	146.126	11201	15052.2	15723.1	5441.05	2970.69	1846.9	8912	11271	13397.4
AMP	[M-H]⁻	346.056	9684.69	58873.7	51411.7	18629.3	8912	6223	12913	9123	12172.6
IMP	[M-H]⁻	347.048	7856	7045	9635.9	435	321	123	443	341	411
Adenosine	[M+H]⁺	268.104	3211	3840.92	2473.42	5356.26	14886.6	41957.3	1232	1212	6351.95
GSH	[M-H]⁻	306.077	4695.2	12133	56253.6	18717.8	6621	1121	3131	221	13924.4
GSSG	[M-H]⁻	611.147	1138.64	3412	3422	170.53	232	431	244	322	65.7226
Taurine	[M-H]⁻	124.008	53337.5	32324	197189	20116.7	12323	9021	11231	9021	12258.6
Ascorbic acid	[M-H]⁻	175.029	2102	1312	3123	2123	3212	312	21322	14423	102479
Arachidonic acid	[M-H]⁻	303.233	126112	43423	1.12687e+06	155971	42345	93340	44321	90232	568761
PE(22:6(4Z,7Z,10Z,13Z,16Z,19Z)/P-16:0)	[M+H-H2O]+	730.488	1191	618.133	2732.3	109	124.849	19.2867	5763.12	3888.51	2910.07
PC(16:0/16:0)	[M+K]+	772.528	521.559	6412.47	3603.55	22419.9	11977.1	19487.8	996.265	2201	3814.47
Glycerophosphocholine	[M+H]+	258.111	329	1236.31	140.528	18153.6	5143.72	10238.7	753	246	1916.09
LysoPC(18:1(9Z))	[M+H]+	522.357	901	872.463	661	279.492	85.5302	434.776	521	901	255
L-Glutamic acid	[M-H]-	146.046	198391	281921	384553	9991	19212	11223	31321	57136	40787.5
3-Methylhistidine	[M+H-H2O]+	152.1	19102	30745.7	18780.2	5315.37	4698.39	2619.83	15213	12193	13732.8
Imidazole-4-acetaldehyde	[M+K]+	148.962	1921	1856.56	2173.38	156.739	199.8	177.011	342	454	981
Methylimidazole acetaldehyde	[M+H]+	125.107	2291	3262.51	819.716	438.946	1077.68	1024.56	812	2182	1405.29
L-Histidine	[M+H]+	156.079	11210	10196	9216.68	11887.2	6825.87	7679.3	10213	8912	9279.65
N-Formyl-L-aspartate	[M-H-H2O]-	142.027	1111.41	1065.76	748	233.773	102.11	238.202	673	891	481
Choline	[M+H]+	104.107	321312	374025	175781	297911	285802	532577	201333	281312	316786

## Sheet: MB
Matched_Compound_in_Excel	Ionization model	Q1 (Da)	CON1	CON2	CON3	MPTP1	MPTP2	MPTP3	NIC1	NIC2	NIC3
L-Dopa	[M+H]⁺	198.082	21901	15311.4	11281.8	9974.2	16787	9461.29	16213.6	8328.05	19408.5
Dopamine	[M+H]⁺	154.087	566	411	508.192	122.843	60.2434	21	899	1231	666
DOPAC	[M-H]⁻	167.037	34	543	21	23.1048	235	108	112	233	435
Serotonin	[M+H]⁺	177.112	9081	11231	14892.4	4603.12	1840.91	4432	3321	4214	1232
GABA	[M+H]⁺	104.079	11213	23412	31011.1	744.696	1188.71	997	342	996	1231
Ach	[M+H]⁺	146.126	9021	11291	20628.2	5319.88	2715.11	3122	1112	3212	901
AMP	[M-H]⁻	346.056	16216.5	8912	9912	5102.2	3432	3241	9123	9082.74	20222.8
IMP	[M-H]⁻	347.048	6455	5136.45	5643	121	212	322	212	542	1521
Adenosine	[M+H]⁺	268.104	104184	72128.4	47498.6	32349.9	19019.9	16272.1	24013.4	22812	42201.7
GSH	[M-H]⁻	306.077	22789.3	15563	48862.2	6606.1	2342	112	9921	11993.3	22933.7
GSSG	[M-H]⁻	611.147	1246.7	1223	1065.35	42.5654	23	42	324	88.5718	247.554
Taurine	[M-H]⁻	124.008	23140.2	32603.9	29123	1835.21	2131	902	1231	4550.87	9330.84
Ascorbic acid	[M-H]⁻	175.029	141567	90121	182086	3432	2121	2134	9901	16170.8	95469.1
Arachidonic acid	[M-H]⁻	303.233	142940	32145	54233	98948.2	4552	10233	50232	193572	296053
PE(22:6(4Z,7Z,10Z,13Z,16Z,19Z)/P-16:0)	[M+H-H2O]+	730.488	910	1991	2453.73	37.828	21.8153	56	3419.12	2890.52	2008
PC(16:0/16:0)	[M+K]+	772.528	14928	3963.3	10641.5	34679.1	43578.7	28324.7	4401	3241.9	13320.1
Glycerophosphocholine	[M+H]+	258.111	50111.3	26056.9	26345.9	33772.7	23271.4	23220.6	7477.33	5321	12944.3
LysoPC(18:1(9Z))	[M+H]+	522.357	551	201	373.503	226	1070.64	551	300	901	709.381
L-Glutamic acid	[M-H]-	146.046	118756	81233	91022	2421	2191	9192	32114	12243.1	49928.5
3-Methylhistidine	[M+H-H2O]+	152.1	18921	13123	16623	3306.09	3306.75	998	2141	4324	6342
Imidazole-4-acetaldehyde	[M+K]+	148.962	1412	501.839	945.654	28.2654	144.231	88	4815.31	3012	5312
Methylimidazole acetaldehyde	[M+H]+	125.107	4461	4102	2770.45	342.483	1209.2	559	562	986	1298
L-Histidine	[M+H]+	156.079	10213	12013	15123.1	20506.1	15952.8	10888.6	5672	8912	3345
N-Formyl-L-aspartate	[M-H-H2O]-	142.027	1204	671	552	180.499	166.083	247.856	301	567	981
Choline	[M+H]+	104.107	789624	712231	648684	321936	429062	334332	669428	673549	553288
